# Supplementary material for: The Virulence Factor Macrophage Infectivity Potentiator (Mip) Influences Branched-Chain Amino Acid Metabolism and Pathogenicity of Legionella pneumophila
Source: Metabolites. 2023 Jul 11;13(7):834. doi: 10.3390/metabo13070834 (PMC10386555; doi:10.3390/metabo13070834)
Supplement: Supplementary file 1 [file metabolites-13-00834-s001.zip]

Archive with 1 entries (1 files):
- metabolites-2398170-supplementary.pdf
